# Supplementary material for: Essential Oil of Foeniculum vulgare Mill. as a Green Fungicide and Defense-Inducing Agent against Fusarium Root Rot Disease in Vicia faba L
Source: Biology (Basel). 2021 Jul 22;10(8):696. doi: 10.3390/biology10080696 (PMC8389234; doi:10.3390/biology10080696)
Supplement: Supplementary file 1 [file biology-10-00696-s001.zip]

Archive with 1 entries (1 files):
- biology-1294590-supplementary.pdf
